# Supplementary material for: Androstadienone modulates human aggression in a sex-dependent manner
Source: Soc Cogn Affect Neurosci. 2023 Feb 15;18(1):nsad006. doi: 10.1093/scan/nsad006 (PMC9960015; doi:10.1093/scan/nsad006)
Supplement: nsad006_Supp [file nsad006_supp.zip]

Archive with 1 entries (1 files):
- scan-22-085-File004.docx
